# Supplementary material for: Mapping the degradation pathway of a disease-linked aspartoacylase variant
Source: PLoS Genet. 2021 Apr 29;17(4):e1009539. doi: 10.1371/journal.pgen.1009539 (PMC8084241; doi:10.1371/journal.pgen.1009539)
Supplement: S1 Dataset — A spreadsheet of the presented numerical data. (XLSX) [file pgen.1009539.s009.xlsx]

## Sheet: Fig 1B
Time (hours)	0			1			2			3			4			5			6			7			8			9			10			11			12			13			14			15			16
3088(ASPAwt)	0.005647	0.005647	0.005947	0.006547	0.006847	0.007347	0.007747	0.008247	0.008647	0.009347	0.010147	0.010947	0.011747	0.012447	0.013347	0.014147	0.014947	0.015747	0.016847	0.018147	0.019447	0.021047	0.022447	0.024147	0.025847	0.027647	0.029647	0.031947	0.034047	0.036447	0.039047	0.041847	0.044947	0.048047	0.051347	0.055247	0.059347	0.063447	0.068647	0.073547	0.079147	0.084847	0.091347	0.098747	0.106247	0.115147	0.123547	0.133147	0.143847
3088(ASPAwt)	0.003347	0.003347	0.003847	0.004247	0.004647	0.005047	0.005547	0.006047	0.006647	0.007147	0.007947	0.008647	0.009447	0.010147	0.011147	0.012147	0.013047	0.014147	0.015447	0.016547	0.017947	0.019347	0.020847	0.022547	0.024247	0.026147	0.028147	0.030447	0.032647	0.035047	0.037947	0.040647	0.043847	0.047147	0.050847	0.054847	0.059047	0.063647	0.068447	0.073747	0.079647	0.085847	0.092647	0.099847	0.107747	0.116147	0.125647	0.135147	0.145847
3088(ASPAwt)	0.004047	0.004047	0.004447	0.004847	0.005247	0.005847	0.006347	0.006947	0.007447	0.008147	0.008847	0.009547	0.010347	0.011147	0.012047	0.013147	0.014047	0.015147	0.016347	0.017647	0.019147	0.020647	0.022147	0.024047	0.025747	0.027747	0.029847	0.032247	0.034647	0.037147	0.040147	0.043447	0.046347	0.049847	0.053547	0.057747	0.062347	0.067047	0.072047	0.077547	0.083647	0.089947	0.097047	0.104447	0.112747	0.121247	0.131047	0.141047	0.152347
3088(ASPAwt)	0.004047	0.004047	0.004547	0.004947	0.005347	0.005847	0.006447	0.006947	0.007447	0.008247	0.008947	0.009747	0.010647	0.011447	0.012347	0.013347	0.014547	0.015647	0.016947	0.018147	0.019647	0.021347	0.022847	0.024747	0.026547	0.028647	0.030747	0.033247	0.035547	0.038347	0.041147	0.044347	0.047747	0.051347	0.055047	0.059347	0.064047	0.068647	0.074147	0.079547	0.085647	0.092047	0.099047	0.107047	0.115047	0.124347	0.133647	0.143947	0.155047
av ASPA wt	0.004272	0.004272	0.004697	0.005147	0.005522	0.006022	0.006522	0.007047	0.007547	0.008222	0.008972	0.009722	0.010547	0.011297	0.012222	0.013197	0.014147	0.015172	0.016397	0.017622	0.019047	0.020597	0.022072	0.023872	0.025597	0.027547	0.029597	0.031972	0.034222	0.036747	0.039572	0.042572	0.045722	0.049097	0.052697	0.056797	0.061197	0.065697	0.070822	0.076097	0.082022	0.088172	0.095022	0.102522	0.110447	0.119222	0.128472	0.138322	0.149272
st ASPA wt	0.000974253	0.000974253	0.000888819	0.000983193	0.00093586	0.00096047	0.000910586	0.000905538	0.000824622	0.000899537	0.000903235	0.000946485	0.000948684	0.000946923	0.000906918	0.000822596	0.00082057	0.000732008	0.000685567	0.00075443	0.000761576	0.000881286	0.000865546	0.00093586	0.000967817	0.00103602	0.00107858	0.00115866	0.00121758	0.00137841	0.00138173	0.00164798	0.00169386	0.0018735	0.00195704	0.00212994	0.00241454	0.0025684	0.00276451	0.00294562	0.00314576	0.00339743	0.00362618	0.00389819	0.00413844	0.00433696	0.00467787	0.00503082	0.00529048
3090(ASPA C152W)	0.001647	0.001647	0.001747	0.001947	0.002147	0.002347	0.002547	0.002647	0.002847	0.003047	0.003347	0.003547	0.003947	0.004247	0.004447	0.004747	0.004947	0.005347	0.005847	0.005947	0.006247	0.006547	0.006847	0.007247	0.007647	0.007947	0.008347	0.008847	0.009147	0.009447	0.009947	0.010447	0.010847	0.011247	0.011647	0.012047	0.012647	0.013047	0.013647	0.014147	0.014647	0.015247	0.015847	0.016547	0.017247	0.018147	0.018847	0.019647	0.020547
3090(ASPA C152W)	0.002647	0.002647	0.002747	0.002947	0.003047	0.003347	0.003647	0.003647	0.003747	0.004047	0.004347	0.004547	0.004847	0.005147	0.005547	0.005847	0.006147	0.006447	0.006747	0.007247	0.007547	0.007847	0.008147	0.008447	0.008947	0.009347	0.009647	0.010147	0.010547	0.010947	0.011447	0.012047	0.012447	0.013047	0.013547	0.013947	0.014547	0.015147	0.015847	0.016347	0.016947	0.017747	0.018547	0.019347	0.020347	0.021147	0.022047	0.023047	0.024147
3090(ASPA C152W)	0.001447	0.001447	0.001647	0.001947	0.001947	0.002247	0.002547	0.002647	0.002947	0.003147	0.003547	0.003747	0.004047	0.004147	0.004547	0.004847	0.005047	0.005347	0.005647	0.006047	0.006347	0.006847	0.006847	0.007347	0.007647	0.008147	0.008347	0.008847	0.009147	0.009547	0.010047	0.010547	0.010947	0.011347	0.011847	0.012447	0.012947	0.013447	0.013947	0.014747	0.015347	0.016047	0.016847	0.017647	0.018447	0.019247	0.020147	0.021047	0.022047
3090(ASPA C152W)	0.001547	0.001547	0.001747	0.002047	0.002147	0.002347	0.002647	0.002747	0.003047	0.003347	0.003647	0.003947	0.004247	0.004447	0.004947	0.005147	0.005447	0.005747	0.006147	0.006447	0.006847	0.007147	0.007247	0.007747	0.008247	0.008547	0.008947	0.009247	0.009847	0.010047	0.010547	0.011147	0.011547	0.011947	0.012547	0.013047	0.013747	0.014347	0.014847	0.015547	0.016247	0.017047	0.017847	0.018647	0.019647	0.020447	0.021647	0.022747	0.023947
av ASPA C125W	0.001822	0.001822	0.001972	0.002222	0.002322	0.002572	0.002847	0.002922	0.003147	0.003397	0.003722	0.003947	0.004272	0.004497	0.004872	0.005147	0.005397	0.005722	0.006097	0.006422	0.006747	0.007097	0.007272	0.007697	0.008122	0.008497	0.008822	0.009272	0.009672	0.009997	0.010497	0.011047	0.011447	0.011897	0.012397	0.012872	0.013472	0.013997	0.014572	0.015197	0.015797	0.016522	0.017272	0.018047	0.018922	0.019747	0.020672	0.021622	0.022672
st ASPA C125W	0.00055603	0.00055603	0.00051881	0.000485628	0.000492444	0.000518814	0.000535411	0.000485625	0.000408248	0.000450924	0.000434934	0.000432047	0.000403114	0.000450926	0.000499167	0.000496653	0.000544673	0.000518815	0.000479582	0.000590903	0.000594418	0.000556776	0.000613052	0.00054467	0.000618466	0.000619137	0.000618465	0.000613056	0.000670199	0.000685567	0.000685567	0.000734845	0.000734845	0.00082664	0.000858293	0.000826137	0.000853914	0.000939858	0.000991212	0.000957427	0.0010083	0.00109962	0.00117863	0.00121929	0.00136473	0.00132414	0.001466	0.00158403	0.00170367
[truncated: 24 more columns]

## Sheet: Fig 2GH
		2018-06-07		2018-06-19		2018-06-21		2018-06-26		2018-07-26		2018-08-08		2018-08-10
		wt	c152w	wt	c152w	wt	c152w	wt	c152w	wt	c152w	wt	c152w	wt	c152w
Cells expressing GFP		318	350	339	407	344	350	411	425	296	300	319	291	296	282
Cells w. aggregates		96	42	75	55	57	55	50	58	93	63	79	55	44	28
Frequency		30.1887	12	22.1239	13.5135	16.5698	15.7143	12.1655	13.6471	31.4189	21	24.7649	18.9003	14.8649	9.92908
Number of aggregates
0 aggregates		222	308	264	352	287	295	361	367	203	237	240	236	252	254
1 aggregate		89	22	65	26	53	39	41	10	85	36	75	23	43	12
2 aggregates		6	10	2	6	4	10	2	16	6	17	2	15	1	7
3 aggregates		1	0	3	4	0	4	1	16	0	4	2	12	0	5
4 aggregates		0	2	3	0	0	2	3	6	0	3	0	5	0	3
5 aggregates		0	8	2	2	0	0	2	3	0	1	0	0	0	1
>5 aggregates		0	0	0	17	0	0	1	7	2	2	0	0	0	0
frequency
2 aggregates		6.25	23.8095	2.66667	10.9091	7.01754	18.1818	4	27.5862	6.45161	26.9841	2.53165	27.2727	2.27273	25
3 aggregates		1.04167	0	4	7.27273	0	7.27273	2	27.5862	0	6.34921	2.53165	21.8182	0	17.8571
4 aggregates		0	4.7619	4	0	0	3.63636	6	10.3448	0	4.7619	0	9.09091	0	10.7143
5 aggregates		0	19.0476	2.66667	3.63636	0	0	4	5.17241	0	1.5873	0	0	0	3.57143
>5 aggregates		0	0	0	30.9091	0	0	2	12.069	2.15054	3.1746	0	0	0	0

## Sheet: Fig 5FG
	2018-07-26			2018-08-08			2018-08-10			2019-01-07
	wt	c152w	hsp104	wt	c152w	hsp104	wt	c152w	hsp104	wt	c152w	hsp104
Cells expressing GFP	296	300	338	319	291	291	296	282	282	177	182	153
Cells w. aggregates	93	63	42	79	55	47	44	28	52	41	28	15
Frequency	31.4189	21	12.426	24.7649	18.9003	16.1512	14.8649	9.92908	18.4397	23.1638	15.3846	9.80392
Number of aggregates
2 aggregates	6	17	7	2	15	11	1	7	3	2	4	0
3 aggregates	0	4	5	2	12	4	0	5	3	1	7	3
4 aggregates	0	3	3	0	5	2	0	3	4	0	2	0
5 aggregates	0	1	0	0	0	0	0	1	0	0	1	1
>5 aggregates	2	2	22	0	0	11	0	0	29	0	0	8
frequency
2 aggregates	6.45161	26.9841	16.6667	2.53165	27.2727	23.4043	2.27273	25	5.76923	4.87805	14.2857	0
3 aggregates	0	6.34921	11.9048	2.53165	21.8182	8.51064	0	17.8571	5.76923	2.43902	25	20
4 aggregates	0	4.7619	7.14286	0	9.09091	4.25532	0	10.7143	7.69231	0	7.14286	0
5 aggregates	0	1.5873	0	0	0	0	0	3.57143	0	0	3.57143	6.66667
>5 aggregates	2.15054	3.1746	52.381	0	0	23.4043	0	0	55.7692	0	0	53.3333

## Sheet: Fig S5DE
	2019-01-16			2019-01-22			2019-02-04			2019-02-05			2019-02-06			2019-02-07
	wt	c152w	cdc48-1	wt	c152w	cdc48-1	wt	c152w	cdc48-1	wt	c152w	cdc48-1	wt	c152w	cdc48-1	wt	c152w	cdc48-1
Cells expressing GFP	160	151	127	195	170	139	171	168	157	142	161	143	158	159	140	155	192	145
Cells w. aggregates	57	27	52	22	13	47	19	7	23	17	12	25	18	14	52	29	25	40
Frequency	35.625	17.8808	40.9449	11.2821	7.64706	33.8129	11.1111	4.16667	14.6497	11.9718	7.45342	17.4825	11.3924	8.80503	37.1429	18.7097	13.0208	27.5862
Number of aggregates
2 aggregates	7	6	11	4	5	1	2	2	10	1	4	6	2	6	14	1	6	10
3 aggregates	0	5	12	0	2	2	0	0	1	0	0	5	0	4	7	0	7	6
4 aggregates	0	4	2	0	1	1	0	1	1	0	1	0	0	1	5	0	3	0
5 aggregates	0	1	5	0	0	0	0	1	0	0	1	0	0	0	0	0	2	2
>5 aggregates	0	4	5	0	0	33	1	0	1	0	1	1	0	0	2	0	3	1
frequency
2 aggregates	12.2807	22.2222	21.1538	18.1818	38.4615	2.12766	10.5263	28.5714	43.4783	5.88235	33.3333	24	11.1111	42.8571	26.9231	3.44828	24	25
3 aggregates	0	18.5185	23.0769	0	15.3846	4.25532	0	0	4.34783	0	0	20	0	28.5714	13.4615	0	28	15
4 aggregates	0	14.8148	3.84615	0	7.69231	2.12766	0	14.2857	4.34783	0	8.33333	0	0	7.14286	9.61538	0	12	0
5 aggregates	0	3.7037	9.61538	0	0	0	0	14.2857	0	0	8.33333	0	0	0	0	0	8	5
>5 aggregates	0	14.8148	9.61538	0	0	70.2128	5.26316	0	4.34783	0	8.33333	4	0	0	3.84615	0	12	2.5

## Sheet: Fig S1A
ASPA WT																	ASPA C152W
Agg_area	Agg_mean_int	Agg_area	Agg_mean_int	Agg_area	Agg_mean_int	Agg_area	Agg_mean_int	Agg_area	Agg_mean_int	Agg_total_int	Cell_area	Cell_mean_int	Cell_total_int		Agg_percentage		Agg_area	Agg_mean_int	Agg_area	Agg_mean_int	Agg_area	Agg_mean_int	Agg_area	Agg_mean_int	Agg_area	Agg_mean_int	Agg_total_int	Cell_area	Cell_mean_int	Cell_total_int		Agg_percentage
0.004	110.695									0.44278	0.054	65.607	3.54278		12.4981		0.003	59.17									0.17751	0.042	28.337	1.19015		14.9149
0.004	102.576									0.410304	0.055	47.577	2.61673		15.68		0.004	61.233	0.003	54.831							0.409425	0.042	24.631	1.0345		39.577
0.003	87.36									0.26208	0.046	46.861	2.15561		12.1581		0.003	47.394	0.003	81.012							0.385218	0.045	25.512	1.14804		33.5544
0.003	97.609									0.292827	0.049	41.616	2.03918		14.36		0.003	33.99	0.002	30.461	0.001	26.692					0.189584	0.044	21.402	0.941688		20.1324
0.005	107.118									0.53559	0.05	65.084	3.2542		16.4584		0.003	46.923									0.140769	0.029	27.48	0.79692		17.6641
0.006	100.762									0.604572	0.057	68.137	3.88381		15.5665		0.003	33.685	0.002	39.345							0.179745	0.041	18.807	0.771087		23.3106
0.002	81.526	0.002	52.331							0.267714	0.052	35.945	1.86914		14.3228		0.002	39.886	0.001	27.505	0.001	24.024					0.131301	0.048	15.63	0.75024		17.5012
0.006	100.659									0.603954	0.059	54.56	3.21904		18.7619		0.002	26.262									0.052524	0.043	16.074	0.691182		7.59916
0.003	101.27									0.30381	0.059	51.936	3.06422		9.91475		0.002	28.729	0.0009667	21.184							0.0779366	0.037	14.853	0.549561		14.1816
0.002	58.522									0.117044	0.052	41.524	2.15925		5.42059		0.003	29.681	0.002	29.743	0.004	50.527					0.350637	0.063	19.504	1.22875		28.536
0.002	57.161									0.114322	0.053	36.596	1.93959		5.89414		0.002	63.444									0.126888	0.039	33.99	1.32561		9.57205
0.003	97.391									0.292173	0.056	36.247	2.02983		14.3939		0.006	108.617									0.651702	0.054	45.621	2.46353		26.4539
0.002	103.635									0.20727	0.062	39.973	2.47833		8.36331		0.001	27.045	0.001	26.383							0.053428	0.039	17.785	0.693615		7.70283
0.002	29.052									0.058104	0.045	17.518	0.78831		7.3707		0.006	98.675									0.59205	0.051	42.566	2.17087		27.2725
0.002	89.08									0.17816	0.061	56.874	3.46931		5.13531		0.007	108.905									0.762335	0.063	40.352	2.54218		29.9875
0.003	99.204									0.297612	0.057	62.892	3.58484		8.30195		0.003	98.134									0.294402	0.066	37.966	2.50576		11.749
0.003	92.619									0.277857	0.059	59.025	3.48247		7.97872		0.002	40.015	0.002	44.104							0.168238	0.041	27.956	1.1462		14.6779
0.002	85.51									0.17102	0.053	33.011	1.74958		9.7749		0.004	53.144	0.003	44.043	0.002	42.534					0.429773	0.067	25.051	1.67842		25.6059
0.003	100.59									0.30177	0.061	42.414	2.58725		11.6637		0.004	47.557									0.190228	0.047	21.467	1.00895		18.8541
0.002	78.722									0.157444	0.048	37.463	1.79822		8.75553		0.002	30.041									0.060082	0.042	16.182	0.679644		8.84022
0.002	65.86									0.13172	0.047	52.778	2.48057		5.31008		0.004	57.687	0.004	60.249							0.471744	0.047	25.833	1.21415		38.8538
0.002	96.797									0.193594	0.048	54.481	2.61509		7.40296		0.004	99.982	0.003	108.581							0.725671	0.063	46.349	2.91999		24.8519
0.002	89.364									0.178728	0.048	59.937	2.87698		6.21236		0.003	60.35	0.002	49.011							0.279072	0.047	39.872	1.87398		14.8919
0.002	84.365									0.16873	0.048	54.121	2.59781		6.49509		0.002	100.871	0.002	98.857							0.399456	0.052	40.092	2.08478		19.1605
0.002	95.328									0.190656	0.054	53.167	2.87102		6.64071		0.002	85.873									0.171746	0.06	39.832	2.38992		7.18627
0.002	81.623									0.163246	0.06	44.308	2.65848		6.14058		0.003	70.324	0.003	78.523							0.446541	0.044	33.778	1.48623		30.0452
0.005	106.671									0.533355	0.061	60.562	3.69428		14.4373		0.003	102.695	0.003	62.819							0.496542	0.063	30.175	1.90102		26.1197
0.002	91.933									0.183866	0.056	39.984	2.2391		8.21159		0.003	44.79									0.13437	0.041	22.467	0.921147		14.5872
0.002	75.718									0.151436	0.053	59.964	3.17809		4.765		0.005	40.488									0.20244	0.038	19.073	0.724774		27.9315
0.001	84.398									0.084398	0.036	35.793	1.28855		6.54985		0.002	49.254	0.002	51.885	0.002	70.023					0.342324	0.05	34.001	1.70005		20.1361
0.002	103.622									0.207244	0.043	38.237	1.64419		12.6046		0.003	108.098	0.003	73.252							0.54405	0.049	44.932	2.20167		24.7108
0.002	71.611									0.143222	0.031	47.394	1.46921		9.74821		0.003	42.996	0.002	28.949	0.001	24.585	0.0009111	23.11			0.232527	0.056	19.592	1.09715		21.1936
0.002	101.622									0.203244	0.054	47.947	2.58914		7.84987		0.002	37.407									0.074814	0.044	23.29	1.02476		7.30064
0.002	97.406									0.194812	0.062	42.891	2.65924		7.32585		0.003	79.558									0.238674	0.041	28.633	1.17395		20.3308
0.001	86.252									0.086252	0.044	49.912	2.19613		3.92746		0.004	79.577									0.318308	0.049	28.48	1.39552		22.8093
0.003	99.606	0.002	72.176							0.44317	0.048	46.077	2.2117		20.0376		0.003	54.373	0.004	38.649							0.317715	0.045	26.361	1.18624		26.7833
0.001	55.613									0.055613	0.033	28.373	0.936309		5.9396		0.004	44.052	0.002	31.908							0.240024	0.052	22.203	1.15456		20.7893
0.003	98.561									0.295683	0.063	44.315	2.79184		10.591		0.002	41.509	0.0008444	19.592							0.0995615	0.039	17.55	0.68445		14.5462
0.002	70.267									0.140534	0.053	38.392	2.03478		6.90661		0.002	99.849									0.199698	0.056	37.733	2.11305		9.45071
0.005	109.339									0.546695	0.054	60.477	3.26576		16.7402		0.003	99.896									0.299688	0.045	33.916	1.52622		19.636
0.002	55.303									0.110606	0.03	38.048	1.14144		9.69004		0.001	66.89									0.06689	0.057	39.767	2.26672		2.95096
0.002	67.096									0.134192	0.034	34.198	1.16273		11.5411		0.008	106.633									0.853064	0.058	52.898	3.06808		27.8045
0.004	113.587									0.454348	0.056	59.575	3.3362		13.6187		0.003	82.839									0.248517	0.052	40.451	2.10345		11.8147
0.001	70.559									0.070559	0.04	32.711	1.30844		5.3926		0.003	75.531									0.226593	0.057	32.16	1.83312		12.3611
0.002	87.538									0.175076	0.062	37.274	2.31099		7.57581		0.004	87.224	0.002	49.874							0.448644	0.052	35.217	1.83128		24.4989
0.002	107.551									0.215102	0.054	75.809	4.09369		5.25448		0.004	70.334									0.281336	0.046	35.459	1.63111		17.2481
0.009	107.379									0.966411	0.065	61.255	3.98158		24.2721		0.002	41.184	0.001	29.933							0.112301	0.042	24.154	1.01447		11.0699
0.005	113.551									0.567755	0.062	58.531	3.62892		15.6453		0.004	30.635									0.12254	0.036	18.526	0.666936		18.3736
0.003	102.367									0.307101	0.056	64.221	3.59638		8.53918		0.005	51.609	0.002	34.124							0.326293	0.079	21.469	1.69605		19.2384
0.004	102.241									0.408964	0.064	51.694	3.30842		12.3613		0.002	91.108	0.002	82.723	0.004	106.008					0.771694	0.062	42.147	2.61311		29.5316
0.002	82.441	0.002	82.974							0.33083	0.05	55.47	2.7735		11.9282		0.002	27.006	0.002	24.867	0.002	26.968					0.103746	0.058	12.978	0.752724		13.7827
0.005	104.503									0.522515	0.044	67.76	2.98144		17.5256		0.003	44.676									0.134028	0.046	28.608	1.31597		10.1847
0.007	110.036									0.770252	0.056	60.818	3.40581		22.6158		0.008	104.236									0.833888	0.047	42.033	1.97555		42.2104
0.003	97.018									0.291054	0.054	50.254	2.71372		10.7253		0.003	67.311									0.201933	0.043	26.412	1.13572		17.7802
0.003	70.236									0.210708	0.045	49.5	2.2275		9.45939		0.002	78.854	0.002	69.972	0.002	48.944					0.39554	0.056	32.441	1.8167		21.7725
0.003	96.851									0.290553	0.057	40.812	2.32628		12.49		0.004	105.196									0.420784	0.064	31.505	2.01632		20.8689
0.002	93.03									0.18606	0.062	37.791	2.34304		7.94096		0.004	70.644	0.003	61.303							0.466485	0.052	34.042	1.77018		26.3523
0.003	106.809									0.320427	0.064	45.622	2.91981		10.9742		0.004	53.151	0.002	56.554							0.325712	0.045	27.327	1.22972		26.4868
0.008	105.737									0.845896	0.057	61.055	3.48014		24.3064		0.003	107.303									0.321909	0.055	41.905	2.30478		13.967
0.013	111.795									1.45334	0.065	69.853	4.54045		32.0086		0.003	72.85	0.002	43.467							0.305484	0.052	23.69	1.23188		24.7982
0.004	112.235	0.002	79.872	0.002	85.657					0.779998	0.063	53.118	3.34643		23.3083		0.007	78.522	0.003	41.581							0.674397	0.069	27.936	1.92758		34.9866
0.012	112.665									1.35198	0.067	76.727	5.14071		26.2995		0.003	29.825									0.089475	0.052	16.764	0.871728		10.2641
0.011	110.673	0.002	98.979							1.41536	0.081	71.337	5.7783		24.4944		0.003	41.464	0.002	26.669							0.17773	0.083	22.129	1.83671		9.67656
0.001	66.287									0.066287	0.056	44.209	2.4757		2.6775		0.002	47.984									0.095968	0.048	21.792	1.04602		9.17462
0.004	109.855	0.001	51.233	0.002	55.258	0.001	52.64			0.653809	0.072	44.856	3.22963		20.2441		0.003	47.273									0.141819	0.072	22.516	1.62115		8.74804
0.001	99.261									0.099261	0.064	38.74	2.47936		4.00349		0.002	29.638									0.059276	0.072	21.399	1.54073		3.84727
0.003	90.869									0.272607	0.069	43.753	3.01896		9.02984		0.005	97.511	0.005	60.235							0.78873	0.077	32.083	2.47039		31.9273
0.002	60.202									0.120404	0.042	31.914	1.34039		8.98277		0.002	64.934									0.129868	0.05	27.399	1.36995		9.47976
0.004	98.872									0.395488	0.064	42.924	2.74714		14.3964		0.007	108.203									0.757421	0.06	52.807	3.16842		23.9053
0.003	107.7									0.3231	0.055	54.304	2.98672		10.8179		0.007	105.466	0.002	98.045							0.934352	0.063	45.62	2.87406		32.5098
0.003	96.95									0.29085	0.064	53.429	3.41946		8.50574		0.004	108.157	0.003	95.203							0.718237	0.059	48.322	2.851		25.1925
0.002	96.088	0.002	105.159							0.402494	0.047	62.152	2.92114		13.7786		0.003	50.477									0.151431	0.047	29.976	1.40887		10.7484
0.008	111.091									0.888728	0.074	53.472	3.95693		22.46		0.006	50.792									0.304752	0.061	16.654	1.01589		29.9984
0.004	107.655									0.43062	0.051	57.002	2.9071		14.8127		0.008	66.435	0.004	40.246							0.692464	0.055	25.702	1.41361		48.9855
0.002	80.714									0.161428	0.023	43.797	1.00733		16.0253		0.004	67.857	0.002	52.01							0.375448	0.055	29.465	1.62058		23.1676
0.005	103.386									0.51693	0.051	45.296	2.3101		22.377		0.003	87.524	0.002	55	0.002	37.928	0.002	28.026			0.50448	0.058	28.158	1.63316		30.8897
0.003	107.521									0.322563	0.059	50.755	2.99455		10.7717		0.005	61.357									0.306785	0.063	26.542	1.67215		18.3468
0.003	49.889									0.149667	0.031	21.865	0.677815		22.0808		0.004	89.861	0.003	69.748							0.568688	0.064	29.171	1.86694		30.4609
0.009	105.78									0.95202	0.072	55.019	3.96137		24.0326		0.004	106.376									0.425504	0.07	26.903	1.88321		22.5946
0.005	104.729									0.523645	0.057	55.075	3.13928		16.6804		0.002	84.744	0.002	65.646							0.30078	0.063	31.108	1.9598		15.3475
0.004	107.016									0.428064	0.056	51.125	2.863		14.9516		0.004	59.832	0.003	38.15							0.353778	0.057	23.99	1.36743		25.8717
0.005	103.845	0.003	62.347							0.706266	0.057	44.776	2.55223		27.6725		0.004	105.404									0.421616	0.058	29.012	1.6827		25.056
0.002	103.486									0.206972	0.052	49.484	2.57317		8.04347		0.003	101.578	0.002	51.006							0.406746	0.052	31.425	1.6341		24.8911
0.002	99.939									0.199878	0.057	40.62	2.31534		8.63277		0.002	75.901	0.002	27.109							0.20602	0.068	22.502	1.53014		13.4642
0.004	97.761									0.391044	0.074	37.092	2.74481		14.2467		0.003	61.448									0.184344	0.073	27.406	2.00064		9.21426
0.002	67.273									0.134546	0.068	39.764	2.70395		4.9759		0.003	98.205									0.294615	0.067	30.661	2.05429		14.3415
0.007	113.667	0.002	71.261							0.938191	0.054	59.508	3.21343		29.1959		0.003	98.465	0.002	72.382							0.440159	0.079	26.79	2.11641		20.7974
0.002	88.393									0.176786	0.056	37.666	2.1093		8.38128		0.002	67.033									0.134066	0.04	36.494	1.45976		9.18411
0.002	48.286									0.096572	0.045	26.673	1.20028		8.04576		0.002	74.173	0.004	88.824							0.503642	0.064	40.381	2.58438		19.4879
0.003	81.319									0.243957	0.041	40.509	1.66087		14.6885		0.002	32.61									0.06522	0.067	13.331	0.893177		7.30202
0.006	111.644									0.669864	0.058	51.125	2.96525		22.5905		0.002	28.298	0.001	16.673							0.073269	0.051	14.201	0.724251		10.1165
0.002	52.879									0.105758	0.068	30.01	2.04068		5.18249		0.002	29.67									0.05934	0.04	15.262	0.61048		9.72022
0.002	53.641									0.107282	0.041	28.894	1.18465		9.05598		0.003	28.709									0.086127	0.045	16.502	0.74259		11.5982
0.001	77.962									0.077962	0.042	34.233	1.43779		5.42236		0.003	27.395	0.003	41.1							0.205485	0.042	18.055	0.75831		27.0978
0.004	100.357									0.401428	0.067	36.163	2.42292		16.5679		0.003	33.947									0.101841	0.038	13.239	0.503082		20.2434
0.002	73.341									0.146682	0.035	30.917	1.0821		13.5554		0.002	29.158	0.002	20.933	0.003	38.482					0.215628	0.045	15.08	0.6786		31.7754
0.002	67.812									0.135624	0.06	35.694	2.14164		6.33272		0.007	66.562	0.002	42.444							0.550822	0.064	24.03	1.53792		35.816
0.004	103.537									0.414148	0.053	47.364	2.51029		16.498		0.007	106.997									0.748979	0.078	33.101	2.58188		29.0091
0.002	107.48									0.21496	0.05	39.274	1.9637		10.9467		0.003	83.454	0.002	78.852							0.408066	0.085	26.199	2.22692		18.3243
0.004	106.234									0.424936	0.063	56.026	3.52964		12.0391		0.005	100.076									0.50038	0.058	31.557	1.83031		27.3386

## Sheet: Fig S1C
Time (hours)	OD (600 nm)	ASPA variant	Cobber	Replicate
0	0.1	WT	No	1
1.1	0.15	WT	No	1
2	0.2	WT	No	1
3.02	0.29	WT	No	1
4	0.41	WT	No	1
4.59	0.53	WT	No	1
6.02	0.71	WT	No	1
7	0.91	WT	No	1
8.04	1.44	WT	No	1
9	1.54	WT	No	1
10	2.14	WT	No	1
0	0.1	WT	No	2
1.1	0.16	WT	No	2
2	0.22	WT	No	2
3.02	0.31	WT	No	2
4	0.43	WT	No	2
4.59	0.57	WT	No	2
6.02	0.76	WT	No	2
7	0.95	WT	No	2
8.04	1.42	WT	No	2
9	1.86	WT	No	2
10	2.24	WT	No	2
0	0.1	WT	No	3
1.1	0.17	WT	No	3
2	0.22	WT	No	3
3.02	0.31	WT	No	3
4	0.43	WT	No	3
4.59	0.57	WT	No	3
6.02	0.76	WT	No	3
7	0.95	WT	No	3
8.04	1.54	WT	No	3
9	1.86	WT	No	3
10	2.24	WT	No	3
0	0.1	C152W	No	1
1.1	0.17	C152W	No	1
2	0.24	C152W	No	1
3.02	0.32	C152W	No	1
4	0.44	C152W	No	1
4.59	0.59	C152W	No	1
6.02	0.79	C152W	No	1
7	0.98	C152W	No	1
8.04	1.58	C152W	No	1
9	1.92	C152W	No	1
10	2.3	C152W	No	1
0	0.1	C152W	No	2
1.1	0.17	C152W	No	2
2	0.22	C152W	No	2
3.02	0.31	C152W	No	2
4	0.43	C152W	No	2
4.59	0.57	C152W	No	2
6.02	0.76	C152W	No	2
7	0.95	C152W	No	2
8.04	1.52	C152W	No	2
9	1.86	C152W	No	2
10	2.26	C152W	No	2
0	0.1	C152W	No	3
1.1	0.17	C152W	No	3
2	0.22	C152W	No	3
3.02	0.32	C152W	No	3
4	0.43	C152W	No	3
4.59	0.57	C152W	No	3
6.02	0.76	C152W	No	3
7	0.96	C152W	No	3
8.04	1.54	C152W	No	3
9	1.88	C152W	No	3
10	2.2	C152W	No	3
0	0.1	WT	Yes	1
1.1	0.14	WT	Yes	1
2	0.18	WT	Yes	1
3.02	0.24	WT	Yes	1
4	0.32	WT	Yes	1
4.59	0.42	WT	Yes	1
6.02	0.56	WT	Yes	1
7	0.7	WT	Yes	1
8.04	1.04	WT	Yes	1
9	1.3	WT	Yes	1
10	1.58	WT	Yes	1
0	0.1	WT	Yes	2
1.1	0.14	WT	Yes	2
2	0.19	WT	Yes	2
3.02	0.25	WT	Yes	2
4	0.34	WT	Yes	2
4.59	0.43	WT	Yes	2
6.02	0.58	WT	Yes	2
7	0.7	WT	Yes	2
8.04	1.06	WT	Yes	2
9	1.32	WT	Yes	2
10	1.64	WT	Yes	2
0	0.1	WT	Yes	3
1.1	0.14	WT	Yes	3
2	0.18	WT	Yes	3
3.02	0.25	WT	Yes	3
4	0.33	WT	Yes	3
4.59	0.42	WT	Yes	3
6.02	0.54	WT	Yes	3
7	0.71	WT	Yes	3
8.04	1.08	WT	Yes	3
9	1.32	WT	Yes	3
10	1.64	WT	Yes	3
0	0.1	C152W	Yes	1
1.1	0.14	C152W	Yes	1
2	0.18	C152W	Yes	1
3.02	0.25	C152W	Yes	1
4	0.33	C152W	Yes	1
4.59	0.42	C152W	Yes	1
6.02	0.56	C152W	Yes	1
7	0.71	C152W	Yes	1
8.04	1.06	C152W	Yes	1
9	1.32	C152W	Yes	1
10	1.64	C152W	Yes	1
0	0.1	C152W	Yes	2
1.1	0.15	C152W	Yes	2
2	0.19	C152W	Yes	2
3.02	0.26	C152W	Yes	2
4	0.35	C152W	Yes	2
4.59	0.44	C152W	Yes	2
6.02	0.6	C152W	Yes	2
7	0.74	C152W	Yes	2
8.04	1.12	C152W	Yes	2
9	1.36	C152W	Yes	2
10	1.7	C152W	Yes	2
0	0.1	C152W	Yes	3
1.1	0.13	C152W	Yes	3
2	0.17	C152W	Yes	3
3.02	0.23	C152W	Yes	3
4	0.31	C152W	Yes	3
4.59	0.4	C152W	Yes	3
6.02	0.54	C152W	Yes	3
7	0.69	C152W	Yes	3
8.04	1.02	C152W	Yes	3
9	1.26	C152W	Yes	3
10	1.58	C152W	Yes	3
